# Supplementary material for: Single-nucleotide polymorphism, linkage disequilibrium and geographic structure in the malaria parasite Plasmodium vivax: prospects for genome-wide association studies
Source: BMC Genet. 2010 Jul 13;11:65. doi: 10.1186/1471-2156-11-65 (PMC2910014; doi:10.1186/1471-2156-11-65)
Supplement: Additional file 9 — Table S4. Sequences of primers used to amplify 85 single-nucleotide polymorphisms (SNPs) along chromosome 8 of P. vivax, 5 SNPs in the pvcrt-o gene and 6 SNPs in the pvmdr-1 gene. [file 1471-2156-11-65-S9.XLS]

## Sheet: Plan1
	Table S4: Sequences of primers used to amplify 85 biallelic single-nucleotide polymorphisms (SNPs) along P. vivax chromosome 8, 5 SNPs in the pvcrt-o gene and 6 SNPs in the pvmdr-1 gene
Chromosome 8
Position	Primer for allele 1	Primer for allele 2	Common primer	Allele 1	Allele 2	Sequence surrounding the SNP
1623958	GAAGGTGACCAAGTTCATGCTTACATGCTCATATAAACATATATTGGAGG	GAAGGTCGGAGTCAACGGATTGTTACATGCTCATATAAACATATATTGGAGA	CCACACGTCAGTAGCGATAACGTTA	C	T	TGAAGCACCACACGTCAGTAGCGATAACGTTAATATG[C/T]CTCCAATATATGTTTATATGAGCATGTAACATG
1622285	GAAGGTGACCAAGTTCATGCTAATGAGAGCCACACGCCGACTA	GAAGGTCGGAGTCAACGGATTGAGAGCCACACGCCGACTG	CTCCCTCAAGGTTTTCCCTTTTGCTT	A	G	AAGTAGACACCTCGGAAATGAGAGCCACACGCCGACT[A/G]CCAAAGCAAAAGGGAAAACCTTGAGGGAGGGCA
1622111	GAAGGTGACCAAGTTCATGCTGTATACGAAGCCGATGTGGAATAAG	GAAGGTCGGAGTCAACGGATTGGTATACGAAGCCGATGTGGAATAAA	AAGTAAGCGCGTATTTCTCTACACACTA	C	T	GAAGTAAGCGCGTATTTCTCTACACACTAGGGGAGGG[C/T]TTATTCCACATCGGCTTCGTATACCGCTTAACG
1619728	GAAGGTGACCAAGTTCATGCTGTGGAAGAATCCTTCGAGACTTC	GAAGGTCGGAGTCAACGGATTCGTGGAAGAATCCTTCGAGACTTT	GCGGTTAAACTTGGCAATCTCTTTACTAT	C	T	TACTCAAACAATGTCGTGGAAGAATCCTTCGAGActt[C/T]tTCCCTCATAAACAGTTTCAACACACATAGTAA
1618374	GAAGGTGACCAAGTTCATGCTGCACCTCCTGCGGTGACTGTA	GAAGGTCGGAGTCAACGGATTCACCTCCTGCGGTGACTGTG	CTAAGGTTACGTGGTCCACATCGTT	A	G	CGCCTCAACCGCGAGTGGCACCTCCTGCGGTGACTGT[A/G]CAAACGATGTGGACCACGTAACCTTAGATGGCA
1614542	GAAGGTGACCAAGTTCATGCTGTTTTTTTCCTTTTTCACGGCGCG	GAAGGTCGGAGTCAACGGATTGTTTTTTTCCTTTTTCACGGCGCC	TATAACCCTTGCGCAACTGAGTCATTTAA	C	G	AATAAATTATAACCCTTGCGCAACTGAGTCATTTAAG[C/G]GCGCCGTGAAAAAGGAAAAAAACGCATACATAT
1614205	GAAGGTGACCAAGTTCATGCTATTCAAGTTAGCACCCCTCGACA	GAAGGTCGGAGTCAACGGATTCAAGTTAGCACCCCTCGACG	AATTGTCCATTTGGGTGAGTGAACTGTTT	A	G	TAGTATCAACCCCCCATTCAAGTTAGCACCCCTCGAC[A/G]GTCTCACCAAACAGTTCACTCACCCAAATGGAC
1613464	GAAGGTGACCAAGTTCATGCTGTATGTATGTATTATGTGCATGTTTGTTTTTTT	GAAGGTCGGAGTCAACGGATTATGTATGTATTATGTGCATGTTTGTTTTTTG	AAAAAGGGGGAAGTGAATTATTCTACTCAA	A	C	AGGGGGAAGTGAATTATTCTACTCAAAAAAAAAAAAA[A/C]AAAAAACAAACATGCACATAATACATACATACT
1613391	GAAGGTGACCAAGTTCATGCTTAAACATGTCTGGAAGTATAACGGA	GAAGGTCGGAGTCAACGGATTAAACATGTCTGGAAGTATAACGGG	CGTGCCCACCGGTTAACAGCTT	A	G	GCACATTTTAACTTAAACATGTCTGGAAGTATAACGG[A/G]TAAGCTGTTAACCGGTGGGCACGGGAAACGGGA
1610174	GAAGGTGACCAAGTTCATGCTAAAACGGGCGTAAATTAAGCGGACA	GAAGGTCGGAGTCAACGGATTACGGGCGTAAATTAAGCGGACG	TACGGACGAACAACATTCAGGCCAT	A	G	CGAAAGGGGCGTAAAAACGGGCGTAAATTAAGCGGAC[A/G]ATGGCCTGAATGTTGTTCGTCCGTATTGCTGCG
1609953	GAAGGTGACCAAGTTCATGCTATATATATTATATGTTCACGCTTATTCGCG	GAAGGTCGGAGTCAACGGATTAAAATATATATTATATGTTCACGCTTATTCGCT	GTCACCTTCCCAGCGCAGCAAA	G	T	AAATAAAAATATATATTATATGTTCACGCTTATTCGC[G/T]CGCAGGCACGTACATTTTTGCTGCGCTGGGAAG
1604284	GAAGGTGACCAAGTTCATGCTATACATATCATTATGAGGGAAAGGGTAAA	GAAGGTCGGAGTCAACGGATTATACATATCATTATGAGGGAAAGGGTAAT	GGCATGTGTGCACATCCATCTGTTT	A	T	TTTAAAATGATACATATCATTATGAGGGAAAGGGTAA[A/T]ATAAAAAGCATAATGTGTGCGTGCAGCAGAGGA
1602879	GAAGGTGACCAAGTTCATGCTAATTCGTGGAGGTCCGTGTCTATT	GAAGGTCGGAGTCAACGGATTCGTGGAGGTCCGTGTCTATC	GTATTCACATTTTCGCTGTGCTCCAAAAT	A	G	AAAACTTCGTATTCACATTTTCGCTGTGCTCCAAAAT[A/G]ATAGACACGGACCTCCACGAATTGTCCAGCATC
1600724	GAAGGTGACCAAGTTCATGCTCATATGTAAACACCTGACATGTGAGT	GAAGGTCGGAGTCAACGGATTCATATGTAAACACCTGACATGTGAGA	TCAAAACTGACGTGCGAATGGGCAT	A	T	TATAAGGGGGACTCAAAACTGACGTGCGAATGGGCAT[A/T]CTCACATGTCAGGTGTTTACATATGCATGTACA
1600723	GAAGGTGACCAAGTTCATGCTGGCCTGCGCTCCGCACAA	GAAGGTCGGAGTCAACGGATTGGCCTGCGCTCCGCACAG	GTTTCGACGAGGAGGCGTTCTATT	A	G	TCCCCACTCAACAACGTGCCGGCCTGCGCTCCGCACA[A/G]CCCCCTCAATAGAACGCCTCCTCGTCGAAACCA
1598306	GAAGGTGACCAAGTTCATGCTGCCTGCGCTCCGCACAGA	GAAGGTCGGAGTCAACGGATTGCCTGCGCTCCGCACAGC	GTTTCGACGAGGAGGCGTTCTATT	A	C	CCCCACTCAACAACGTGCCGGCCTGCGCTCCGCACAG[A/C]CCCCTCAATAGAACGCCTCCTCGTCGAAACCAA
1597711	GAAGGTGACCAAGTTCATGCTGGTAGGTCCCTGTACGTTGTGA	GAAGGTCGGAGTCAACGGATTGTAGGTCCCTGTACGTTGTGG	AGAGATAAGCCACAGTGCAGCTGAA	A	G	TAGATGTGCTTTACTGGGTAGGTCCCTGTACGTTGTG[A/G]TTCTTTTTTTCCCCTTCAGCTGCACTGTGGCTT
1597701	GAAGGTGACCAAGTTCATGCTGGGGAATTACCTTCACTCCGC	GAAGGTCGGAGTCAACGGATTGGGGGAATTACCTTCACTCCGT	CTGAGAAGCGAAACGACGTAACATAAATT	C	T	CTTGACCCTCTAAAACGGGGGAATTACCTTCACTCCG[C/T]CAATTTATGTTACGTCGTTTCGCTTCTCAGTTT
1597561	GAAGGTGACCAAGTTCATGCTAATTACCTTCACTCCGTCAATTTATGC	GAAGGTCGGAGTCAACGGATTGAATTACCTTCACTCCGTCAATTTATGT	ACATTAAAACTGAGAAGCGAAACGACGTA	C	T	TAAAACGGGGGAATTACCTTCACTCCGTCAATTTATG[C/T]TACGTCGTTTCGCTTCTCAGTTTTAATGTGCTC
1597560	GAAGGTGACCAAGTTCATGCTACCTACTTTGTTGGCGCAAAAGTAC	GAAGGTCGGAGTCAACGGATTACCTACTTTGTTGGCGCAAAAGTAT	CACACTTGCGGGTAGGCCGTTA	C	T	CTCCACTATAGCTACCTACTTTGTTGGCGCAAAAGTA[C/T]CCCGTAACGGCCTACCCGCAAGTGTGCTTGGCA
1597489	GAAGGTGACCAAGTTCATGCTACTTTGTTGGCGCAAAAGTACC	GAAGGTCGGAGTCAACGGATTCTACTTTGTTGGCGCAAAAGTACG	CACACTTGCGGGTAGGCCGTTA	C	G	TCCACTATAGCTACCTACTTTGTTGGCGCAAAAGTAC[C/G]CCGTAACGGCCTACCCGCAAGTGTGCTTGGCAG
1596010	GAAGGTGACCAAGTTCATGCTTTTCTCCGCGCTGTGAACTGC	GAAGGTCGGAGTCAACGGATTTTCTCCGCGCTGTGAACTGG	AAAAAAATGCGTGCGCGTCGCCTTT	C	G	CGTGGAATGAATGCCTTTTTCTCCGCGCTGTGAACTG[C/G]ACAAAGGCGACGCGCACGCATTTTTTTTTTCTT
1593850	GAAGGTGACCAAGTTCATGCTCATTTGGCCTGCACTCGCGC	GAAGGTCGGAGTCAACGGATTCATTTGGCCTGCACTCGCGG	CCGATGGTCATTCGAAAGGCAACTT	C	G	TAACGTTGGTTGTTCCTTCATTTGGCCTGCACTCGCG[C/G]TGCCGCGCAAGTTGCCTTTCGAATGACCATCGG
1592890	GAAGGTGACCAAGTTCATGCTAGGTGAAGGGAGAAGGAAAGGG	GAAGGTCGGAGTCAACGGATTAGGTGAAGGGAGAAGGAAAGGC	CTTTGTGGGGCATCGCCTTGGTT	C	G	TTCTTCTCCCCTTTGTGGGGCATCGCCTTGGTTAGTG[C/G]CCTTTCCTTCTCCCTTCACCTCTCTCACGTGAA
1592740	GAAGGTGACCAAGTTCATGCTCGAATAATTCGTGTCAGTTAGGGAAC	GAAGGTCGGAGTCAACGGATTCGAATAATTCGTGTCAGTTAGGGAAA	TGTCGCAGGGGTGAACTCACAATTT	G	T	CACAGGAAGACGTGTCGCAGGGGTGAACTCACAATTT[G/T]TTCCCTAACTGACACGAATTATTCGATAAAgCC
1584593	GAAGGTGACCAAGTTCATGCTGTAAAATCCGTTTAGCTCACCGCAA	GAAGGTCGGAGTCAACGGATTAAAATCCGTTTAGCTCACCGCAC	CCCCTGATATATTCCCGTTGTGTATTTTA	A	C	CTGCGGCCAAGCTGTAAAATCCGTTTAGCTCACCGCA[A/C]AATGGTAAAACTTTAAAATACACAACGGGAATA
1584352	GAAGGTGACCAAGTTCATGCTCATGTTGACTAATTAAAGCGTTGTGC	GAAGGTCGGAGTCAACGGATTCCATGTTGACTAATTAAAGCGTTGTGT	GGTCCAGCTCTTCCATTTGTGAGTA	C	T	GAATATCATAACCATGTTGACTAATTAAAGCGTTGTG[C/T]TGTACTCACAAATGGAAGAGCTGGACCTCGTGG
1582289	GAAGGTGACCAAGTTCATGCTAGTCAATTATCAGCTCGTCCAGC	GAAGGTCGGAGTCAACGGATTCTAGTCAATTATCAGCTCGTCCAGT	CCAATGGCAGTTACGAGGATTGGAA	C	T	TAAAGCAACGCAGCTAGTCAATTATCAGCTCGTCCAG[C/T]TTCCAATCCTCGTAACTGCCATTGGGTAGGTAC
1582190	GAAGGTGACCAAGTTCATGCTACCTCACTGTGGGCAAAAGGAC	GAAGGTCGGAGTCAACGGATTACCTCACTGTGGGCAAAAGGAG	ATTGGTCCCCCTCTGCTACATTCTT	C	G	TAAGAGGCTTACCGCCACCTCACTGTGGGCAAAAGGA[C/G]GGGGCAAGAATGTAGCAGAGGGGGACCAATCAG
1581568	GAAGGTGACCAAGTTCATGCTTTAATTTGGCCAAAAAAGCGCCCC	GAAGGTCGGAGTCAACGGATTTTAATTTGGCCAAAAAAGCGCCCT	CCAAAAAGGATTTTCCCCTTTGCGTTAAA	C	T	GAAAAAAAATGCTTTTAATTTGGCCAAAAAAGCGCCC[C/T]TCGAAATTTAACGCAAAGGGGAAAATCCTTTTT
1581478	GAAGGTGACCAAGTTCATGCTGCGGGTATTCTTCTCAAGGTGG	GAAGGTCGGAGTCAACGGATTCGCGGGTATTCTTCTCAAGGTGA	GCCACTCAGCACATCAAGTGCAAAA	C	T	TGCGTATGCGCCACTCAGCACATCAAGTGCAAAAGTC[C/T]CACCTTGAGAAGAATACCCGCGTGGTTTCACAA
1578753	GAAGGTGACCAAGTTCATGCTACATGCCCGTTTGGAAGAGTGC	GAAGGTCGGAGTCAACGGATTCACATGCCCGTTTGGAAGAGTGT	ACCCCGCGGGGCATACTTTCAT	C	T	TGAGGGTGGGGTGGACACATGCCCGTTTGGAAGAGTG[C/T]CATGAAAGTATGCCCCGCGGGGTTTGCCATTAT
1578363	GAAGGTGACCAAGTTCATGCTTTTATGTGCTCTTTTATTACCCTTTTTATTTG	GAAGGTCGGAGTCAACGGATTTTATGTGCTCTTTTATTACCCTTTTTATTTT	AATTTAGGGACCAAAAGGAGTACACGTTT	G	T	CTTCTTTTTATGTGCTCTTTTATTACCCTTTTTATTT[G/T]CCCCCCCACCTGCGCAGAAACGTGTACTCCTTT
1576155	GAAGGTGACCAAGTTCATGCTGGAGCTTTTGCCATTCGTCCATTTT	GAAGGTCGGAGTCAACGGATTGAGCTTTTGCCATTCGTCCATTTC	TTTTACAACCCCATGTGGTATCAGCAAA	A	G	CCCTTTTACAACCCCATGTGGTATCAGCAAAGGGGGG[A/G]AAATGGACGAATGGCAAAAGCTCCAAAGTAGTA
1576132	GAAGGTGACCAAGTTCATGCTAAATGCGTTATGCTTCTGTTCTTCCTT	GAAGGTCGGAGTCAACGGATTATGCGTTATGCTTCTGTTCTTCCTC	GCGTAGCTACTAAATGTGTGCTCTCTT	A	G	GCTCCCCTTGCGTAGCTACTAAATGTGTGCTCTCTTA[A/G]AGGAAGAACAGAAGCATAACGCATTTGTGTGTG
1575875	GAAGGTGACCAAGTTCATGCTATAAACGACGTTCTCTACGACGTCA	GAAGGTCGGAGTCAACGGATTAACGACGTTCTCTACGACGTCG	CAGTTGACCACTCTGCTGCGCAT	A	G	CGACCTGGCAGATATAAACGACGTTCTCTACGACGTC[A/G]TGAACATGCGCAGCAGAGTGGTCAACTGCTACA
1573532	GAAGGTGACCAAGTTCATGCTAACATGCGCAGCAGAGTGGTC	GAAGGTCGGAGTCAACGGATTGAACATGCGCAGCAGAGTGGTT	TCATTTATGTACACCTTCGTGTAGCAGTT	C	T	TTCTCTACGACGTCGTGAACATGCGCAGCAGAGTGGT[C/T]AACTGCTACACGAAGGTGTACATAAATGATTAC
1572490	GAAGGTGACCAAGTTCATGCTGAGAATTACGAATCCAAGTGCTACAA	GAAGGTCGGAGTCAACGGATTGAGAATTACGAATCCAAGTGCTACAG	CGAAGAGGTGGCTGAGGCTCAT	A	G	GGCAATGCCCTGGAGAATTACGAATCCAAGTGCTACA[A/G]CCTTGTGCTCATCAAAAAAATGAGCCTCAGCCA
1569656	GAAGGTGACCAAGTTCATGCTCGATAATGTTAACCTGATTATTGACTTGAA	GAAGGTCGGAGTCAACGGATTGATAATGTTAACCTGATTATTGACTTGAG	CGAACTTGGCTACTATTGAGGTAGAAATT	A	G	AGCATCATCGATAATGTTAACCTGATTATTGACTTGA[A/G]AAATTTCTACCTCAATAGTAGCCAAGTTCGCGT
1567898	GAAGGTGACCAAGTTCATGCTGGCAGCCACGCCGTCCAC	GAAGGTCGGAGTCAACGGATTGGCAGCCACGCCGTCCAG	TGGCCGGCGTGGCGGTCAT	C	G	GCAAGTGCGACCGCGGTGGGGGCAGCCACGCCGTCCA[C/G]TCCAACCAGGGGACGCATGACCGCCACGCCGGC
1567585	GAAGGTGACCAAGTTCATGCTGCGTAGTAGGGTGCACAGCAA	GAAGGTCGGAGTCAACGGATTGCGTAGTAGGGTGCACAGCAG	CCCCGGGGAAGCGTCCACAT	A	G	CACAGGGAAGTAGCGCTGCGTAGTAGGGTGCACAGCA[A/G]ATGTGGACGCTTCCCCGGGGGGAAGAAGTCCCA
1565910	GAAGGTGACCAAGTTCATGCTGCCTCTCGACGAATGTACCTTC	GAAGGTCGGAGTCAACGGATTAGCCTCTCGACGAATGTACCTTT	CGGTGTATGCACATGAGTATAGTGTATT	C	T	CCAGTTCGTCACTCGAGCCTCTCGACGAATGTACCTT[C/T]CCACGAATACACTATACTCATGTGCATACACCG
1565508	GAAGGTGACCAAGTTCATGCTTTTTTCCTTCCCTCGCGCGGA	GAAGGTCGGAGTCAACGGATTTCCTTCCCTCGCGCGGG	GGGCAACGCGGCACACAAGAA	A	G	AATTGCGGGGGTTCCCTTTTTTCCTTCCCTCGCGCGG[A/G]GTCATTTTGCGCGCCTTCTTGTGTGCCGCGTTG
1564763	GAAGGTGACCAAGTTCATGCTCCTTGCACAGTACCAACATATCA	GAAGGTCGGAGTCAACGGATTCTCCTTGCACAGTACCAACATATCT	CATAGGGGCATTTTTTTAAGCTTGGGTTT	A	T	CCCAGACAGTAACCTCCTTGCACAGTACCAACATATC[A/T]TGGTAAATATATTCATAAAGAAAAACCCAAGCT
1564543	GAAGGTGACCAAGTTCATGCTATTCAGCTGGCCCCCCTTTCAT	GAAGGTCGGAGTCAACGGATTCAGCTGGCCCCCCTTTCAC	GGCTTCTACCGCTGCAATCAGTA	A	G	CTACCGCTGCAATCAGTACGTCTCGCGGAGGGGGGAG[A/G]TGAAAGGGGGGCCAGCTGAATCACCAGCTGAAT
1563770	GAAGGTGACCAAGTTCATGCTGGCACATAGGTGAAGGCCGTAT	GAAGGTCGGAGTCAACGGATTGCACATAGGTGAAGGCCGTAC	CGCCGCGACTCAAATGTTCCCTT	A	G	ATTAACCACATCGCCGCGACTCAAATGTTCCCTTTCC[A/G]TACGGCCTTCACCTATGTGCCGCCAACCAAACA
1562732	GAAGGTGACCAAGTTCATGCTCCTGTCACGCTTCGAAAGCA	GAAGGTCGGAGTCAACGGATTCCTGTCACGCTTCGAAAGCG	TGCACACAGCATCCCTCTACACTTT	A	G	ACAAAACGGTTCGCAGCTCCTGTCACGCTTCGAAAGC[A/G]GCAAAGTGTAGAGGGATGCTGTGTGCACTTATG
1562163	GAAGGTGACCAAGTTCATGCTGCCGAGATCTAAAAGGGGGGA	GAAGGTCGGAGTCAACGGATTGCCGAGATCTAAAAGGGGGGG	GCGGCATCGTTCCTATTACCTCTTT	A	G	GAGTTGCACTTGTCTGCGCCGAGATCTAAAAGGGGGG[A/G]AAAAAAAAGAGGTAATAGGAACGATGCCGCTAA
1562135	GAAGGTGACCAAGTTCATGCTTCGCTTCTTTTTATGTTTTCACTTTTCTC	GAAGGTCGGAGTCAACGGATTATTTCGCTTCTTTTTATGTTTTCACTTTTCTA	CGCTCCACTTGGAGAGAAACACAAA	G	T	TGTGGAGGCGCTCCACTTGGAGAGAAACACAAAAACG[G/T]AGAAAAGTGAAAACATAAAAAGAAGCGAAATAA
1561354	GAAGGTGACCAAGTTCATGCTGTTGGAACCGCTGGACAGGC	GAAGGTCGGAGTCAACGGATTGTTGGAACCGCTGGACAGGA	GCTGCAGCATTTCCCCCCTGAA	G	T	GCAAAAGTAGCTGCAGCATTTCCCCCCTGAATCGCAC[G/T]CCTGTCCAGCGGTTCCAACACCTGCAGCTGCCC
1561211	GAAGGTGACCAAGTTCATGCTGCGGTTCCAACACCTGCAGC	GAAGGTCGGAGTCAACGGATTAGCGGTTCCAACACCTGCAGT	CACCGATGTGAGGATGTACGAGAAA	C	T	GAATCGCACTCCTGTCCAGCGGTTCCAACACCTGCAG[C/T]TGCCCCTTTCTCGTACATCCTCACATCGGTGCC
1559342	GAAGGTGACCAAGTTCATGCTCCCATCGGCAGTGAACGTAGC	GAAGGTCGGAGTCAACGGATTACCCATCGGCAGTGAACGTAGA	CGTTCATTCGCTCCACTTCGTTCAT	G	T	CGCTTCGTTCATTCGCTCCACTTCGTTCATTCACCCC[G/T]CTACGTTCACTGCCGATGGGTTCTCCCCCCTCG
1557466	GAAGGTGACCAAGTTCATGCTGCACGCAATCTTCGGAAGAGG	GAAGGTCGGAGTCAACGGATTGGCACGCAATCTTCGGAAGAGA	GATTTCTCCCTCGTGCGCCCTT	C	T	AAAGCGCCTTCTCTGATTTCTCCCTCGTGCGCCCTTC[C/T]CTCTTCCGAAGATTGCGTGCCCTCGCTTCCGTC
1555684	GAAGGTGACCAAGTTCATGCTGGTGCCCTTCGTGCGCACT	GAAGGTCGGAGTCAACGGATTGTGCCCTTCGTGCGCACC	GTGATTTTCGGCACCGTCGTTTCTA	A	G	TGCTCTCGTACGTGATTTTCGGCACCGTCGTTTCTAT[A/G]GTGCGCACGAAGGGCACCTCGACTGTCCTCGTC
1554627	GAAGGTGACCAAGTTCATGCTGCGAGCAGCTGGGCGCGT	GAAGGTCGGAGTCAACGGATTCGAGCAGCTGGGCGCGG	GTCCTGTTGCCTTCCCACCGAT	A	C	TGCCGACGTCCTGTTGCCTTCCCACCGATTGCCCCCT[A/C]CGCGCCCAGCTGCTCGCCCAATTTGGCAGGCTC
1554609	GAAGGTGACCAAGTTCATGCTGTCATTCAAGAAAAAATCGTAGAAATTCCA	GAAGGTCGGAGTCAACGGATTCATTCAAGAAAAAATCGTAGAAATTCCC	CTGGGATTTCCTGAACCTTTTCAATGTTT	A	C	CCAAAAAAGTCATTCAAGAAAAAATCGTAGAAATTCC[A/C]CAAATAGAATTAAAAAACATAAACATTGAAAAG
1554289	GAAGGTGACCAAGTTCATGCTATCGTAGAAATTCCACAAATAGAATTAAAAAAC	GAAGGTCGGAGTCAACGGATTATCGTAGAAATTCCACAAATAGAATTAAAAAAT	CTGGGATTTCCTGAACCTTTTCAATGTTT	C	T	AAAAAATCGTAGAAATTCCACAAATAGAATTAAAAAA[C/T]ATAAACATTGAAAAGGTTCAGGAAATCCCAGAG
1553437	GAAGGTGACCAAGTTCATGCTAATTGAAGCCAGATATAAAGAAATTCCAGA	GAAGGTCGGAGTCAACGGATTAATTGAAGCCAGATATAAAGAAATTCCAGT	GTGCTCAATGATGCGTTGCACATGTA	A	T	TGCCCCAAAATTGAAGCCAGATATAAAGAAATTCCAg[A/T]CCCTGTACATGTGCAACGCATCATTGAGCACCC
1553420	GAAGGTGACCAAGTTCATGCTCGCCAAGACGAAGCCGCCT	GAAGGTCGGAGTCAACGGATTCGCCAAGACGAAGCCGCCA	GAATTGTTTTGTTCCGCTTTGTTGTCCTT	A	T	GTCAGAATTGTTTTGTTCCGCTTTGTTGTCCTTGTCC[A/T]GGCGGCTTCGTCTTGGCGGTTTTGCCCAGCCGC
1548041	GAAGGTGACCAAGTTCATGCTGAGCGGCTGGGCAAAACCG	GAAGGTCGGAGTCAACGGATTGAGCGGCTGGGCAAAACCC	GAATTGTTTTGTTCCGCTTTGTTGTCCTT	C	G	CCGCTTTGTTGTCCTTGTCCTGGCGGCTTCGTCTTGG[C/G]GGTTTTGCCCAGCCGCTCCTGTCCAACCGCTTT
1547536	GAAGGTGACCAAGTTCATGCTTTAAGAACACTGAGTGGGGGG	GAAGGTCGGAGTCAACGGATTCTTTAAGAACACTGAGTGGGGGA	GGAGTATGCTTTCCCCGTGTACATA	C	T	CCCGTGTACATAAAAACGCGTGCGTGTAGGGGCATat[C/T]CCCCCACTCAGTGTTCTTAAAGCGAACGAGTCA
1547530	GAAGGTGACCAAGTTCATGCTCACACGCGTTAGCAACCTTGGTT	GAAGGTCGGAGTCAACGGATTACACGCGTTAGCAACCTTGGTC	CGTGCGATCAAGCTCGAACAAACTA	A	G	CGTGCGATCAAGCTCGAACAAACTAGGTCGCACCCCT[A/G]ACCAAGGTTGCTAACGCGTGTGGGGAGGCTTCC
1544409	GAAGGTGACCAAGTTCATGCTCCCCACACGCGTTAGCAACG	GAAGGTCGGAGTCAACGGATTCCCCACACGCGTTAGCAACC	AAACTAGGTCGCACCCCTAACCAA	C	G	ATCAAGCTCGAACAAACTAGGTCGCACCCCTAACCAA[C/G]GTTGCTAACGCGTGTGGGGAGGCTTCCACGTAC
1541670	GAAGGTGACCAAGTTCATGCTCGCATCTTCACATGTGCTTCCCT	GAAGGTCGGAGTCAACGGATTGCATCTTCACATGTGCTTCCCC	GGAAGGATGAGCGTACCCCAGTA	A	G	CGTGGCGCGGAAGGGAAGGATGAGCGTACCCCAGTAG[A/G]GGGAAGCACATGTGAAGATGCGGAGCGGATGAG
1541310	GAAGGTGACCAAGTTCATGCTAATCAAATCGCCCTGTTCGGGAA	GAAGGTCGGAGTCAACGGATTATCAAATCGCCCTGTTCGGGAC	GATGCACCACCACCAAATGGATGAA	A	C	TTCATTACTGCTACGAATCAAATCGCCCTGTTCGGGA[A/C]GTTCATCCATTTGGTGGTGGTGCATCGCGTGTT
1539632	GAAGGTGACCAAGTTCATGCTCCCACCGCAGTCACACCC	GAAGGTCGGAGTCAACGGATTCCCACCGCAGTCACACCG	CCCAGGAGGCAACCATGTGCAT	C	G	GCAGGCACACTCGCCTGGCCCCCACCGCAGTCACACC[C/G]CATGCACATGGTTGCCTCCTGGGCATGCCCATT
1538706	GAAGGTGACCAAGTTCATGCTGTGCGAAGCAGAGGGAAAGGAT	GAAGGTCGGAGTCAACGGATTGTGCGAAGCAGAGGGAAAGGAA	AGTTGCACTACACACCTGCGGTTA	A	T	CACAAACGCAGTTGCACTACACACCTGCGGTTAGCAT[A/T]TCCTTTCCCTCTGCTTCGCACAAAAAGCTGGGC
1536248	GAAGGTGACCAAGTTCATGCTAGAAGAAGAGTTAATGCAGCTAACAAG	GAAGGTCGGAGTCAACGGATTCAGAAGAAGAGTTAATGCAGCTAACAAA	CATCAGTCTCAAGGTCATTCAAAGTAAGAT	C	T	CAGTCTCAAGGTCATTCAAAGTAAGATCCTCTGGTTT[C/T]TTGTTAGCTGCATTAACTCTTCTTCTGACTCTT
1536031	GAAGGTGACCAAGTTCATGCTGACAATTGAACTGAGGTTAACTGGTA	GAAGGTCGGAGTCAACGGATTGACAATTGAACTGAGGTTAACTGGTG	CTTGTAGCTACTTACAAAAAGTGGACGAA	A	G	TGTGGCGTAGCGGACAATTGAACTGAGGTTAACTGGT[A/G]AGGTAAATTCACCCCTTTTTTTTTTTCTTATTT
1535830	GAAGGTGACCAAGTTCATGCTAAAGGCTACCAGAATGTGCATGGA	GAAGGTCGGAGTCAACGGATTAGGCTACCAGAATGTGCATGGC	GTATGAACAGGTAATGCGAAAAAAATGATT	A	C	AAAGAAAAAAAAAAAAAGGCTACCAGAATGTGCATGG[A/C]TAACCAAGCACATAAAAAATCATTTTTTTCGCA
1535808	GAAGGTGACCAAGTTCATGCTGGGCTCTAAATAAGGAACGTCAAAAAA	GAAGGTCGGAGTCAACGGATTGGCTCTAAATAAGGAACGTCAAAAAC	CCCCTCTCCCCCGCTGCAA	A	C	ATGCGTTTAATGGGCTCTAAATAAGGAACGTCAAAAA[A/C]GTTGCAGCGGGGGAGAGGGGGTGTAAACACAAG
1533921	GAAGGTGACCAAGTTCATGCTCAACAGAGCAGCTTGTGTTTACG	GAAGGTCGGAGTCAACGGATTCTCAACAGAGCAGCTTGTGTTTACA	GGCTCTAAATAAGGAACGTCAAAAACGTT	C	T	AAGGAACGTCAAAAACGTTGCAGCGGGGGAGAGGGGG[C/T]GTAAACACAAGCTGCTCTGTTGAGCGAAAGTAG
1533434	GAAGGTGACCAAGTTCATGCTGAAGTTCCCTCCCCTACGTTAG	GAAGGTCGGAGTCAACGGATTGGAAGTTCCCTCCCCTACGTTAT	GTTGTGGCGGACCAAGTGCAGAT	G	T	GGAAGCCTCTTCATGGGAAGTTCCCTCCCCTACGTTA[G/T]CATCTGCACTTGGTCCGCCACAACCATTATGAT
1533345	GAAGGTGACCAAGTTCATGCTAATCGGAGTCGTAGAGACTGGC	GAAGGTCGGAGTCAACGGATTAAAATCGGAGTCGTAGAGACTGGT	GACTCGGAAGATGAAGACAACAACTATTA	C	T	CTATCTTCTATGTCAAAATCGGAGTCGTAGAGACTGG[C/T]GCCGTAATAGTTGTTGTCTTCATCTTCCGAGTC
1533342	GAAGGTGACCAAGTTCATGCTAGGTGTGCGTCCTGCTGCTTA	GAAGGTCGGAGTCAACGGATTGGTGTGCGTCCTGCTGCTTC	AACCTATTTTTAGGGCTGAGGAAACGAA	A	C	TGATTCACTGCAACTGGAGGTGTGCGTCCTGCTGCTT[A/C]ttaTTCGTTTCCTCAGCCCTAAAAATAGGTTCC
1532019	GAAGGTGACCAAGTTCATGCTGGTGTGCGTCCTGCTGCTTATTA	GAAGGTCGGAGTCAACGGATTGTGTGCGTCCTGCTGCTTATTC	AACCTATTTTTAGGGCTGAGGAAACGAA	A	C	TTCACTGCAACTGGAGGTGTGCGTCCTGCTGCTTatt[A/C]TTCGTTTCCTCAGCCCTAAAAATAGGTTCCCTT
1531528	GAAGGTGACCAAGTTCATGCTCAGTAGACGTGGTAAATTTGCCTG	GAAGGTCGGAGTCAACGGATTCTCAGTAGACGTGGTAAATTTGCCTA	GAAGTGGGCAGAGCGATGTATCAAT	C	T	CACAGAAGTGGGCAGAGCGATGTATCAATTTTTGGGC[C/T]AGGCAAATTTACCACGTCTACTGAGCCACCTTG
1531432	GAAGGTGACCAAGTTCATGCTCGCCAAAGTGATCAGTCGGCAA	GAAGGTCGGAGTCAACGGATTGCCAAAGTGATCAGTCGGCAG	GCGGTGTGACTGCCACGATGTT	A	G	GAGCAAACTGAGCAGTCGCCAAAGTGATCAGTCGGCA[A/G]CGTGCCGCTGGACCAGGCGAAACATCGTGGCAG
1530686	GAAGGTGACCAAGTTCATGCTGCCCGCAAACCAACCGATGCA	GAAGGTCGGAGTCAACGGATTCCCGCAAACCAACCGATGCG	CCGCAAAGGAGAGTTGGTGCCAT	A	G	GACCAGCCTGCCAGCCTGCCCGCAAACCAACCGATGC[A/G]CCCACCAGATGGCACCAACTCTCCTTTGCGGAC
1530451	GAAGGTGACCAAGTTCATGCTCCGCTTGGTCAAAGAATAGGCTAT	GAAGGTCGGAGTCAACGGATTCGCTTGGTCAAAGAATAGGCTAC	AGCCTTGGCCTACTACGTGGTAAAA	A	G	GAGGGAGCCTTGGCCTACTACGTGGTAAAACGGCTCA[A/G]TAGCCTATTCTTTGACCAAGCGGGCACACATTA
1529938	GAAGGTGACCAAGTTCATGCTCACTTGAGCAAAAATAGCGGACGA	GAAGGTCGGAGTCAACGGATTACTTGAGCAAAAATAGCGGACGC	CCACCGGCTGCCGTTTTCACTT	A	C	ACCAGGAACAACCCCACTTGAGCAAAAATAGCGGACG[A/C]GCAAGTGAAAACGGCAGCCGGTGGAATGTCTAC
1529698	GAAGGTGACCAAGTTCATGCTCGCTTCGCTACCTCAGCGAA	GAAGGTCGGAGTCAACGGATTCGCTTCGCTACCTCAGCGAG	CCCCATTCTCCCTGTTTGCACTTTT	A	G	TAATTTTGTGCAAAAAGTCGCTTCGCTACCTCAGCGA[A/G]GTGTGTGCAAATTGGCAAAAAAGTGCAAACAGG
1527531	GAAGGTGACCAAGTTCATGCTCAACTTGGGCACCGCAATGGAA	GAAGGTCGGAGTCAACGGATTAACTTGGGCACCGCAATGGAG	CGTACGTGGTTCAGTCCATTTTGGTT	A	G	GAAGGAGAAAGTGCGCCAACTTGGGCACCGCAATGGA[A/G]GGGCCCTCAGAAGAAGGGGGGCCTAACCAAAAT
1525970	GAAGGTGACCAAGTTCATGCTAAGCACAACTTGAACATTAGCGTCC	GAAGGTCGGAGTCAACGGATTGAAGCACAACTTGAACATTAGCGTCA	TTCTTCTCGCCAACGATGAAAGTATCAAA	G	T	ATGTTCTTCTCGCCAACGATGAAAGTATCAAAATGGC[G/T]GACGCTAATGTTCAAGTTGTGCTTCTTGCAGAA
1525816	GAAGGTGACCAAGTTCATGCTTTCCCCTTTGTAATGGTTCCT	GAAGGTCGGAGTCAACGGATTGCTTTCCCCTTTGTAATGGTTCCA	GGGATGAAGTGTATAAATTGAAGAAGCGAA	A	T	GGAGCATGGGATGAAGTGTATAAATTGAAGAAGCGAA[A/T]GGAACCATTACAAAGGGGAAAGCGTATCCTGGA
Pvmdr-1
266	GAAGGTGACCAAGTTCATGCTATCATTTACATTTTCTCCCAAGTTCATAC	GAAGGTCGGAGTCAACGGATTAATATCATTTACATTTTCTCCCAAGTTCATAT	TTCGTATCCGTTTTTGGGGTCATTATGAA	G	A	CCCTTCTTCGTATCCGTTTTTGGGGTCATTATGAAGA[A/G]TATGAACTTGGGAGAAAATGTAAATGATATTAT
1498	GAAGGTGACCAAGTTCATGCTTATCGGAGGAGTCGAACGAAG	GAAGGTCGGAGTCAACGGATTCTTATCGGAGGAGTCGAACGAAA	GCGGCTGTTGGAATCACTTTGAGAA	G	A	GAAAGATTTAGAAGCCTTATCGGAGGAGTCGAACGAA[A/G]ATGGTTTTTCTTCTCAAAGTGATTCCAACAGCC
2722	GAAGGTGACCAAGTTCATGCTGGTCAAAAAAGCTAATTTCTTGGTACAT	GAAGGTCGGAGTCAACGGATTGGTCAAAAAAGCTAATTTCTTGGTACAG	GAAGACCATGAAACTTAGACTGTTCGAAA	A	C	AGAGAAGACCATGAAACTTAGACTGTTCGAAAATATT[A/C]TGTACCAAGAAATTAGCTTTTTTGACCAGGATA
2927	GAAGGTGACCAAGTTCATGCTGGCTGTACTGACCGGAACGTT	GAAGGTCGGAGTCAACGGATTGGCTGTACTGACCGGAACGTA	CGCTCTGATGGCAAACACTCTCATA	T	A	TTCTGCCCTATCGTGGCGGCTGTACTGACCGGAACGT[A/T]CTTCATTTTTATGAGAGTGTTTGCCATCAGAGC
3226	GAAGGTGACCAAGTTCATGCTGGTTCAGTCAGAGTGCCCAAC	GAAGGTCGGAGTCAACGGATTGGGTTCAGTCAGAGTGCCCAAT	CCAAACCAGTAGGCAAAACTGTTAATGAA	C	T	AAATTCGATGCTCTGGGGGTTCAGTCAGAGTGCCCAA[C/T]TTTTCATTAACAGTTTTGCCTACTGGTTTGGTT
4065	GAAGGTGACCAAGTTCATGCTGTTTCTGTCCACCGGATAAGCTC	GAAGGTCGGAGTCAACGGATTGTTTCTGTCCACCGGATAAGCTT	CACCAACGTGGGACCCTATGGAA	G	A	CGAATCAGTACGACACCAACGTGGGACCCTATGGAAA[A/G]AGCTTATCCGGTGGACAGAAACAAAGGATTGCC
Pvcrt-o
K76T	GAAGGTGACCAAGTTCATGCTCAGAGTCCTCTTTGCCAGCAGTT	GAAGGTCGGAGTCAACGGATTAGAGTCCTCTTTGCCAGCAGTG	CTGCTGATTATCGTTTACCTGTGCGTA	A	C	CTGATTATCGTTTACCTGTGCGTATGTGTAATGAATA[A/C]ACTGCTGGCAAAGAGGACTCTGAAGAAGATTGG
L384F	GAAGGTGACCAAGTTCATGCTCCCCCGTCAGTTTGGCTACC	GAAGGTCGGAGTCAACGGATTCCCCCGTCAGTTTGGCTACT	GTTTCCTATGCGGCAGATGATGGAT	C	T	CCCCCCCGTCAGTTTGGCTAC[C/T]TCTTCGGATCCATCATCTGCCGCATAGGAAACATAATTCTTGAGAGTAA
L47S	GAAGGTGACCAAGTTCATGCTCCGAATTTCATTATAAGCTAGCTTCG	GAAGGTCGGAGTCAACGGATTCCCGAATTTCATTATAAGCTAGCTTCA	CCCCATCAGCAGAAAAATCGCCAAT	C	T	GAGGACGTCCCCATCAGCAGAAAAATCGCCAATTTTT[C/T]GAAGCTAGCTTATAATGAAATTCGGGAAAATAT
S250P	GAAGGTGACCAAGTTCATGCTAGGAGGTGAATATTTGGAAGAAGGG	GAAGGTCGGAGTCAACGGATTCAGGAGGTGAATATTTGGAAGAAGGA	CCCCCTGAACAGGCCGTTGTT	C	T	TTTTTGCTGCATTTCCCCCCCTGAACAGGCCGTTGTT[C/T]CCTTCTTCCAAATATTCACCTCCTGCCTGATGC
F276V	GAAGGTGACCAAGTTCATGCTTTTATATTCGTTCCGATTTCCGAGAC	GAAGGTCGGAGTCAACGGATTTTTTATATTCGTTCCGATTTCCGAGAA	TCGCCCCCCCCTCAGTCAATTT	G	T	ACCTCTTCACTTCGCCCCCCCCTCAGTCAATTTGCCC[G/T]TCTCGGAAATCGGAACGAATATAAAAAACGGAT
